# Supplementary material for: Application of an Ultrasensitive NGS-Based Blood Test for the Diagnosis of Early-Stage Lung Cancer: Sensitivity, a Hurdle Still Difficult to Overcome
Source: Cancers (Basel). 2022 Apr 18;14(8):2031. doi: 10.3390/cancers14082031 (PMC9026713; doi:10.3390/cancers14082031)
Supplement: Supplementary file 1 [file cancers-14-02031-s001.zip]

Archive with 1 entries (1 files):
- cancers-1663522-supplementary.xlsx
