# Supplementary material for: Application of an Ultrasensitive NGS-Based Blood Test for the Diagnosis of Early-Stage Lung Cancer: Sensitivity, a Hurdle Still Difficult to Overcome
Source: Cancers (Basel). 2022 Apr 18;14(8):2031. doi: 10.3390/cancers14082031 (PMC9026713; doi:10.3390/cancers14082031)
Supplement: Supplementary file 1 [file cancers-14-02031-s001.zip › cancers-1663522-supplementary.xlsx]

## Sheet: Table S1
Table S1. Study population’s clinical characteristics. PD: progressive disease; N/A: not applicable
Sample	Age	Disease Type	Histology	Smoking	Tumor Size (mm)	TNM	Stage	Outcome
C01	79	Cancer	LUAD	Yes	80	pT3N0	IIB	N/A
C02	62	Cancer	LUAD	Yes	49	pT4N1	IVA	PD with distant metastasis
C03	70	Cancer	LUSC	Yes	43	pT2bN0	IIA	Stable oncological status
C04	36	Cancer	LUSC	Yes	35	pT2aN0	IB	Second primary
C05	79	Cancer	LUAD	Yes	42	pT2bN1	IIB	N/A
C06	72	Cancer	LUSC	Yes	33	pT4N1	IIIA	Second primary
C07	59	Cancer	LUAD	Yes	60	pT3N2	IIIB	PD with brain metastasis
C08	77	Cancer	LUSC	Yes	45	pT3N1	IIIA	N/A
C09	55	Cancer	LUAD	Yes	40	pT2bN2	IIIA	PD with brain metastasis
C10	59	Cancer	LUAD	Yes	130	pT4N1	IIIA	N/A
C11	64	Cancer	LUSC	Yes	75	pT4N1	IIIA	PD locoregional; Passed away
C12	66	Cancer	LUAD	Yes	22	pT3N1	IIIA	N/A
C13	76	Cancer	LUAD	Yes	21	pT1cN0	IA3	N/A
C14	66	Cancer	LUAD	Yes	26	pT3N0	IIB	N/A
C15	66	Cancer	LUSC	Yes	40	pT2aN1	IIB	Second primary
C16	70	Cancer	LUAD	Yes	36	pT3N0	IIB	Second primary
C17	51	Cancer	LUAD	Yes	35	pT2aN1	IIB	PD with metastasis
C18	51	Cancer	LUSC	Yes	42	pT2bN1	IIB	Stable oncological status
C19	77	Cancer	LUSC	Yes	30	pT2aN0	IB	Stable oncological status
C20	72	Cancer	LUAD	No	15	pT1aN0	IA1	Stable oncological status
C21	76	Cancer	LUAD	No	31	pT2aN2	IIIA	N/A
C22	78	Cancer	LUSC	Yes	32	pT2aN1	IIB	N/A
C23	72	Cancer	LUSC	Yes	35	pT2aN0	IB	Second primary
C24	60	Cancer	LUAD	Yes	35	pT2aN0	IB	PD with brain metastasis; Passed away
C25	67	Cancer	LUAD	Yes	12	pT1bN0	IA2	Stable oncological status
C26	69	Cancer	LUAD	Yes	25	pT1cN0	IA3	N/A
C27	60	Cancer	LUSC	Yes	25	pT1bN0	IA2	Stable oncological status
C28	61	Cancer	LUSC	Yes	21	pT1bN0	IA2	Stable oncological status
C29	55	Cancer	LUAD	Yes	20	pT1aN0	IA1	N/A
C30	83	Cancer	LUAD	Yes	16	pT1bN0	IA2	N/A
C31	60	Cancer	LUAD	Yes	15	pT1aN0	IA1	N/A
C32	64	Cancer	LUAD	N/A	43	pT2aN0	IB	Stable oncological status
C33	76	Cancer	LUSC	Yes	25	pT2aN0	IB	Stable oncological status
C34	61	Cancer	LUSC	Yes	25	pT1cN0	IA3	N/A
C35	73	Cancer	LUSC	Yes	25	pT1cN0	IA3	Stable oncological status
C36	63	Cancer	LUAD	Yes	21	pT1bN0	IA2	Second primary
C37	52	Cancer	LUAD	Yes	11	pT1aN0	IA1	Stable oncological status
C38	68	Cancer	LUSC	N/A	120	pT4N0	IIIA	N/A
C39	68	Cancer	LUAD	Yes	22	pT1bN2	IIIA	N/A
C40	55	Cancer	LUAD	Yes	11	pT1miN0	IA1	N/A
C41	65	Cancer	LUAD	Yes	7	pT1aN1	IIB	Pleurisy
C42	75	Cancer	LUAD	Yes	10	pT1miN0	IA1	N/A
C43	59	Cancer	LUAD	Yes	7	pT1miN0	IA1	N/A
C44	68	Cancer	LUAD	Yes	7	pT1aN0	IA1	Stable oncological status
C45	65	Cancer	LUAD	Yes	24	pT1bN2	IIIA	Stable oncological status
C46	74	Cancer	LUSC	Yes	50	pT2bN0	IIA	Stable oncological status
C47	51	Cancer	LUSC	Yes	60	pT2bN1	IIB	PD locoregional
C48	68	Cancer	LUAD	Yes	20	pT1bN0	IA2	Stable oncological status
C49	75	Cancer	LUAD	N/A	24	pT1cN0	IA3	N/A
C50	69	Cancer	LUAD	Yes	34	pT2aN2	IIIA	PD locoregional
C51	79	Cancer	LUSC	Yes	55	pT3N1	IIIA	N/A
Co01	52	Control	Organizing pneumonia	Yes	N/A	N/A	N/A	N/A
Co02	63	Control	Medium vessel vasculitis	No	N/A	N/A	N/A	N/A
Co03	52	Control	postinfectious necrotic lesion	Yes	N/A	N/A	N/A	N/A
Co04	49	Control	Silicosis	No	N/A	N/A	N/A	N/A
Co05	64	Control	Pulmonary nodular amyloidosis	N/A	N/A	N/A	N/A	N/A
Co06	58	Control	Aspergillus	Yes	N/A	N/A	N/A	N/A
Co07	59	Control	Atypical mycobacteriosis	Yes	N/A	N/A	N/A	N/A
Co08	71	Control	Organizing acute peumonia	Yes	N/A	N/A	N/A	Cholangiocarcinoma 27 monts after follow-up
Co09	65	Control	Mucormycosis	Yes	N/A	N/A	N/A	N/A
Co10	57	Control	Tuberculosis	Yes	N/A	N/A	N/A	N/A
Co11	59	Control	Sarcoidosis	Yes	N/A	N/A	N/A	N/A
Co12	74	Control	Granulomatosis with polyangiitis	Yes	N/A	N/A	N/A	N/A

## Sheet: Table S2
Table S2. Standard molecular analysis results.
Sample	Standard molecular analysis result
C01	EGFR c.2156G>C, p.(Gly719Ala) at 21% VAF and EGFR c.2226A>C, p.(Glu709Ala) at 23% VAF
C13	KRAS c.37G>T, p.(Gly13Cys) at 43% VAF
C14	KRAS c.37G>T, p.(Gly13Cys) at 53% VAF
C32	KRAS c.34G>T, p.(Gly12Cys) at 23,82% VAF

## Sheet: Table S3
Table S3. Sample metrics of patient samples. M: million; LOI: Loci of Interest
Sample	Input DNA Mass (ng)	Plasma Volume (mL)	Mapped reads (M)	Median Unique Depth	Error Rate	On-Target Rate	Variants Before Filtering	Variants After Default Filtering	Variants After LOI Filtering	Variants After Custom Filtering (1-2)	Variants After Custom Filtering (1-4)
C01	18	4	84.48	2830	0.001890	72	130	0	0	0	0
C02	12	4	97.76	2455	0.002090	74	121	2	2	1	1
C03	10.5	4	85.54	2211	0.001940	72	114	1	0	1	0
C04	11	4	71.78	2049	0.001900	69	123	0	0	0	0
C05	11.5	4	77.28	2060	0.001950	76	114	0	0	0	0
C06	10	4	79.68	2211	0.001590	76	129	2	1	1	0
C07	24	4	87.3	4775	0.000958	70	127	2	1	2	0
C08	17	4	85.5	2818	0.001570	74	129	1	0	1	0
C09	15.5	4	71.78	2976	0.002640	70	111	2	1	2	0
C10	25	4	83.66	3110	0.001240	67	120	1	0	1	0
C11	18.5	4	98.28	2900	0.002650	30	129	3	0	3	3
C12	12.5	4	85.56	2574	0.001620	72	104	1	0	1	0
C13	21	4	211.874	4018	0.001860	62	111	1	0	1	1
C14	12.5	4	112.603	2736	0.001270	69	134	2	1	2	0
C15	11.25	4	27.0936	1382	0.002020	74	122	0	0	0	0
C16	10	4	54.6273	1777	0.002210	74	108	0	0	0	0
C17	12.95	8	116.825	2283	0.001650	70	126	3	2	3	0
C18	14.73	8	104.546	1765	0.002120	71	123	3	0	3	0
C19	33.5	4	80.8235	2340	0.001820	79.2778	96	1	0	1	0
C20	15.5	4	132.225	2440	0.001510	80.1733	106	1	0	0	0
C21	25.96	8	153.416	4729	0.001390	73.3052	132	1	0	1	0
C22	15.5	8	108.205	2744	0.002190	77.7114	129	0	0	0	0
C23	15.47	8	55.2138	1161	0.004510	69.0991	105	0	0	0	0
C24	14.73	8	108.309	2929	0.002590	75.9965	110	1	0	1	0
C25	37.11	8	84.0376	4774	0.002720	75.6916	171	5	1	5	3
C26	15.5	8	174.962	4751	0.001750	79.6572	117	5	1	2	0
C27	22.5	8	104.36	3147	0.002470	80.3977	117	2	1	2	0
C28	16.94	8	193.525	3695	0.002920	78.4802	118	0	0	0	0
C29	11.57	4	138.066	2675	0.003580	73.1741	112	0	0	0	0
C30	19.5	8	122.663	2927	0.002570	78.2059	127	0	0	0	0
C31	16.91	8	154.519	4445	0.001880	77.2647	117	3	0	3	0
C32	12.03	4	52.8853	1625	0.004120	79.5533	147	4	1	2	2
C33	14	8	118.343	4050	0.001450	80.5759	123	2	0	2	1
C34	17	8	105.737	4522	0.001570	77.8221	130	0	0	0	0
C35	11.5	8	114.609	3242	0.002610	77.0132	101	0	0	0	0
C36	10.85	8	111.302	3224	0.002720	82.0818	89	0	0	0	0
C37	12.5	8	80.7676	3130	0.001820	81.7551	109	1	0	1	0
C38	25.11	4	104.677	3939	0.001850	75.2952	105	3	1	2	1
C39	15.66	4	108.36	2057	0.003560	73.9515	116	2	0	1	1
C40	10.74	4	101.019	2243	0.003510	76.9574	75	1	0	1	0
C41	11.02	4	93.1329	2222	0.004290	72.0271	121	2	0	2	0
C42	18.2	4	63.4973	3707	0.002500	75.9145	97	1	1	1	0
C43	13.08	4	93.3843	2635	0.002830	75.3826	115	3	2	3	0
C44	11.5	8	59.1611	2578	0.001810	75.3618	111	1	0	1	0
C45	27.04	4	68.1244	2022	0.002130	82.57	120	3	0	3	3
C46	22.93	4	74.4887	2109	0.001970	80.98	135	6	0	6	5
C47	22.71	4	76.8093	2536	0.001720	79.16	115	1	0	1	1
C48	50	8	81.6092	6528	0.000922	85.47	127	3	0	3	1
C49	12.96	4	71.2797	3457	0.001310	80.6	117	1	0	1	0
C50	28.14	4	74.5703	3463	0.000752	78.94	108	3	0	2	0
C51	36.78	4	66.6171	4657	0.000812	78.42	125	5	0	4	0
Median	15.5	4	87.3	2818	0.001940	75.9145	117	1	0	1	0
Mininum	10	4	27.0936	1161	0.000752	30	75	0	0	0	0
Maximum	50	8	211.874	6528	0.004510	85.47	171	6	2	6	5

## Sheet: Table S4
Table S4. Sample metrics of control samples. M: million; LOI: Loci of Interest
Sample	Input DNA Mass (ng)	Plasma Volume (mL)	Mapped reads (M)	Median Unique Depth	Error Rate	On-Target Rate	Variants Before Filtering	Variants After Default Filtering	Variants After LOI Filtering	Variants After Custom Filtering (1-2)	Variants After Custom Filtering (1-4)
Co01	35	4	81.2905	2957	0.002560	74	119	0	0	0	0
Co02	18	4	75.3376	3011	0.002040	84	122	0	0	0	0
Co03	17.5	4	75.4739	3072	0.001650	81	116	0	0	0	0
Co04	15	4	50.6017	2316	0.001280	78	120	1	0	1	0
Co05	12	4	58.2861	1774	0.002170	71	109	1	1	1	0
Co06	11.55	8	86.984	1710	0.002220	70	118	2	2	1	0
Co07	11.5	4	116.909	2813	0.001690	79.2764	121	0	0	0	0
Co08	11	4	115.823	2769	0.002000	79.0703	100	2	0	2	0
Co09	23.54	8	111.061	4434	0.001070	80.6799	116	2	1	2	1
Co10	26.6	8	107.994	2094	0.004290	75.2943	93	1	0	0	0
Co11	14	8	103.713	3674	0.001910	74.9621	103	1	0	1	0
Co12	9.5	4	59.4834	2956	0.001320	80.75	120	0	0	0	0
Median	14.5	4	84.1373	2884.5	0.001955	78.5351	117	1	0	0.5	0
Mininum	9.5	4	50.6017	1710	0.001070	70	93	0	0	0	0
Maximum	35	8	116.909	4434	0.004290	84	122	2	2	2	1

## Sheet: Table S5
Table S5. Sample metrics of tissue samples. M: million; TC: tumor cell
Sample	Input DNA Mass (ng)	Input DNA Q-Ratio	Mapped reads (M)	Median Unique Depth	On-Target Rate	Variants Before Filtering	Variants After Default Filtering	Variants After Custom Filtering	TC%
C13	52	0.24	48.9276	1328	83.68	147	6	3	70
C14	33	0.43	68.9679	1171	87.52	147	6	4	30
C15	30	0.49	80.8769	1497	80.07	123	3	3	50
C16	20	1.62	66.5676	1483	89.35	142	10	9	50
C18	28	0.55	78.7918	403	88.63	119	3	2	50
C19	88	0.13	65.391	901	83.29	87	1	1	40
C20	48	0.27	71.4838	1122	88.99	101	3	2	40
C21	62.05	0.19	65.883	595	80.5839	131	6	5	50
C24	123.14	0.09	64.3299	549	80.0063	145	5	3	50
C25	63.76	0.19	59.4035	409	81.763	140	5	2	30
C28	206.07	0.05	58.3436	322	80.7554	130	4	2	50
C30	74.98	0.15	49.7608	759	79.2762	144	4	4	50
C33	90.19	0.12	48.2795	975	78.56	121	2	1	35
C34	172.61	0.06	51.1536	927	81.543	136	1	1	60
C35	191.68	0.06	55.9601	531	80.3351	116	0	0	60
C36	78.53	0.15	62.2394	974	82.5752	102	4	4	60
C37	77.9	0.15	70.541	972	81.435	132	3	1	30
C38	53.27	0.23	59.5859	940	79.8118	112	2	1	60
C39	90.19	0.12	54.668	926	81.7739	128	4	2	60
C40	75.74	0.15	63.6357	593	81.5718	83	1	1	20
C41	113.15	0.10	79.7402	562	80.0185	134	3	0	15
C42	106.91	0.10	52.1421	939	78.2312	113	1	1	50
C43	72.48	0.16	64.6056	1033	76.8649	133	3	2	25
C44	60.51	0.20	65.3617	854	77.4065	123	4	3	50
Median	75.36	0.15	63.9828	926.5	81.0952	129	3	2	50
Mininum	20	0.05	48.2795	322	76.8649	83	0	0	15
Maximum	206.07	1.62	80.8769	1497	89.35	147	10	9	70

## Sheet: Table S6
Table S6. Variant metrics of patient samples, default filtering. AF: allele frequency; FFPET: formalin-fixed, paraffin-embedded tumor; WBC: white blood cell; TC: tumor cell; CNV: copy number variation; N/A: not applicable
Sample	Gene	Coding Change	Amino Acid Change	AF	FFPET AF	WBC AF	FFPET TC%	Validation Method	CNV Score
C02	KRAS	c.37G>T	p.Gly13Cys	2.16	40.47	N/A	50	Amplicon-based	N/A
C02	MET	c.3029C>T	p.Thr1010Ile	49.00	N/A	47.04	N/A	Amplicon-based	N/A
C03	DDI1	c.901C>A	p.Arg301Ser	0.58	31.37	N/A	70	Amplicon-based	N/A
C06	DPYD	c.1905+1G>A	N/A	50.91	N/A	47.44	N/A	Amplicon-based	N/A
C06	LRFN5	c.295C>T	p.Arg99*	0.33	Absent	N/A	70	Amplicon-based	N/A
C07	ALK	c.3824G>A	p.Arg1275Gln	0.06	Absent	N/A	70	Amplicon-based	N/A
C07	LRRTM4	c.432G>T	p.Lys144Asn	0.18	Absent	N/A	70	Amplicon-based	N/A
C08	TP53	c.1009C>T	p.Arg337Cys	0.38	25.02	0.35	50	Amplicon-based	N/A
C09	KRAS	c.35G>A	p.Gly12Asp	0.54	33.95	N/A	60	Amplicon-based	N/A
C09	CDKN2A	c.383+1G>A	N/A	49.88	N/A	48.23	N/A	Amplicon-based	N/A
C10	TP53	c.764T>A	p.Ile255Asn	0.59	Absent	Absent	60	Amplicon-based	N/A
C11	TP53	c.833C>T	p.Pro278Leu	11.10	14.00	Absent	50	Capture-based	N/A
C11	NFE2L2	c.77A>T	p.Gln26Leu	10.75	53.30	N/A	50	Amplicon-based	N/A
C11	SLITRK4	c.1960G>A	p.Glu654Lys	3.61	34.25	N/A	50	Amplicon-based	N/A
C12	TP53	c.794T>G	p.Leu265Arg	0.26	Absent	Absent	40	Capture-based	N/A
C13	BRAF	c.1781A>C	p.Asp594Ala	29.47	Absent	N/A	70	AVENIO tumor surveillance assay	N/A
C14	DPYD	c.2846A>T	p.Asp949Val	47.48	51.77	46.2	30	AVENIO tumor surveillance assay	N/A
C14	LRRTM4	c.566G>T	p.Gly189Val	0.14	Absent	N/A	30	AVENIO tumor surveillance assay	N/A
C17	KRAS	c.34G>C	p.Gly12Arg	0.09	N/A	N/A	N/A	Not validated	N/A
C17	GRIN3B	c.1457G>A	p.Arg486Gln	55.63	N/A	N/A	N/A	Not validated	N/A
C17	KIT	c.2458G>T	p.Asp820Tyr	0.08	N/A	N/A	N/A	Not validated	N/A
C18	TP53	c.560-1G>C	N/A	0.59	44.59	N/A	50	AVENIO tumor surveillance assay	N/A
C18	APC	c.3875C>T	p.Thr1292Met	0.49	Absent	N/A	50	AVENIO tumor surveillance assay	N/A
C18	C6orf118	c.727G>A	p.Ala243Thr	46.94	51.00	51.41	50	AVENIO tumor surveillance assay	N/A
C19	FBXL7	c.502C>T	p.Arg168Cys	0.79	Absent	N/A	40	AVENIO tumor surveillance assay	N/A
C20	FOXG1	c.528C>T	p.Asn176Asn	0.45	Absent	N/A	40	AVENIO tumor surveillance assay	N/A
C21	FBXL7	c.524G>A	p.Arg175His	0.17	Absent	N/A	50	AVENIO tumor surveillance assay	N/A
C24	HCN1	c.1952C>T	p.Ser651Leu	0.43	Absent	N/A	50	AVENIO tumor surveillance assay	N/A
C25	BRINP3	c.1589G>A	p.Arg530His	0.17	Absent	N/A	30	AVENIO tumor surveillance assay	N/A
C25	KRAS	c.35G>A	p.Gly12Asp	5.25	Absent	N/A	30	AVENIO tumor surveillance assay	N/A
C25	KEAP1	c.463G>T	p.Val155Phe	3.38	Absent	N/A	30	AVENIO tumor surveillance assay	N/A
C25	STK11	c.725G>T	p.Gly242Val	2.87	Absent	N/A	30	AVENIO tumor surveillance assay	N/A
C25	KIT	c.2336G>A	p.Gly779Asp	0.07	Absent	N/A	30	AVENIO tumor surveillance assay	N/A
C26	TNR	c.911G>A	p.Arg304Gln	46.58	N/A	N/A	N/A	Not validated	N/A
C26	GRIK3	c.2301C>T	p.Ile767Ile	50.44	N/A	N/A	N/A	Not validated	N/A
C26	KRAS	c.351A>C	p.Lys117Asn	0.09	N/A	N/A	N/A	Not validated	N/A
C26	FAM71B	c.1125G>A	p.Ala375Ala	45.93	N/A	N/A	N/A	Not validated	N/A
C26	MET	c.1659C>T	p.Ser553Ser	0.15	N/A	N/A	N/A	Not validated	N/A
C27	TP53	c.376-2A>G	N/A	0.28	N/A	N/A	N/A	Not validated	N/A
C27	ALK	c.3806G>C	p.Gly1269Ala	0.06	N/A	N/A	N/A	Not validated	N/A
C31	PIK3CA	c.341A>G	p.Asn114Ser	0.15	N/A	N/A	N/A	Not validated	N/A
C31	PDGFRA	c.577G>A	p.Val193Ile	0.14	N/A	N/A	N/A	Not validated	N/A
C31	PDGFRA	c.3211G>A	p.Asp1071Asn	46.38	N/A	N/A	N/A	Not validated	N/A
C32	KRAS	c.34G>T	p.Gly12Cys	1.48	N/A	N/A	N/A	Not validated	N/A
C32	SLITRK1	c.1968C>A	p.Ser656Ser	1.03	N/A	N/A	N/A	Not validated	N/A
C32	ZNF521	c.1544G>T	p.Cys515Phe	3.68	N/A	N/A	N/A	Not validated	N/A
C32	IL7R	c.1134C>T	p.Asp378Asp	2.35	N/A	N/A	N/A	Not validated	N/A
C33	TP53	c.722C>G	p.Ser241Cys	10.91	Absent	14.49	35	AVENIO tumor surveillance assay	N/A
C33	TP53	c.700T>C	p.Tyr234His	0.19	Absent	Absent	35	AVENIO tumor surveillance assay	N/A
C37	CDKN2A	c.383+1G>A	N/A	47.70	45.53	No amplification	30	AVENIO tumor surveillance assay	N/A
C38	TP53	c.701A>G	p.Tyr234Cys	0.09	Absent	Absent	60	AVENIO tumor surveillance assay	N/A
C38	TP53	c.493C>T	p.Gln165*	19.92	52.41	N/A	60	AVENIO tumor surveillance assay	N/A
C38	MET	c.3029C>T	p.Thr1010Ile	46.48	42.22	49.27	60	AVENIO tumor surveillance assay	N/A
C39	PDGFRA	c.248C>T	p.Thr83Met	27.38	Absent	N/A	60	AVENIO tumor surveillance assay	N/A
C39	MAP7D3	c.963G>A	p.Ala321Ala	0.43	Absent	N/A	60	AVENIO tumor surveillance assay	N/A
C40	CPXCR1	c.689G>A	p.Arg230His	47.85	51.04	54.58	20	AVENIO tumor surveillance assay	N/A
C41	SLITRK1	c.1841G>T	p.Arg614Met	0.46	Absent	N/A	15	AVENIO tumor surveillance assay	N/A
C41	KCNB2	c.375C>A	p.Tyr125*	0.39	Absent	N/A	15	AVENIO tumor surveillance assay	N/A
C42	ALK	c.3586C>A	p.Leu1196Met	0.06	Absent	N/A	50	AVENIO tumor surveillance assay	N/A
C43	KIT	c.1427G>T	p.Ser476Ile	0.09	Absent	N/A	25	AVENIO tumor surveillance assay	N/A
C43	APC	c.3980C>A	p.Ser1327*	0.27	Absent	N/A	25	AVENIO tumor surveillance assay	N/A
C43	APC	c.4057G>T	p.Glu1353*	0.12	Absent	N/A	25	AVENIO tumor surveillance assay	N/A
C44	BRINP3	c.1589G>A	p.Arg530His	0.66	Absent	N/A	50	AVENIO tumor surveillance assay	N/A
C45	TP53	c.747G>T	p.Arg249Ser	1.19	N/A	N/A	N/A	Not validated	N/A
C45	CSMD3	c.3406C>A	p.Leu1136Met	1.85	N/A	N/A	N/A	Not validated	N/A
C45	FAM135B	c.1347G>T	p.Met449Ile	1.25	N/A	N/A	N/A	Not validated	N/A
C46	TP53	c.844C>T	p.Arg282Trp	5.28	N/A	N/A	N/A	Not validated	N/A
C46	TP53	c.746G>T	p.Arg249Met	1.81	N/A	N/A	N/A	Not validated	N/A
C46	TP53	c.711G>A	p.Met237Ile	0.73	N/A	N/A	N/A	Not validated	N/A
C46	PIK3CA	c.1624G>A	p.Glu542Lys	3.22	N/A	N/A	N/A	Not validated	N/A
C46	EGFR	N/A	N/A	N/A	N/A	N/A	N/A	Not validated	6.47
C46	POM121L12	c.325G>T	p.Gly109Trp	3.95	N/A	N/A	N/A	Not validated	N/A
C47	TP53	c.376-1G>A	N/A	2.29	N/A	N/A	N/A	Not validated	N/A
C48	NPAP1	c.227G>A	p.Arg76Gln	0.34	N/A	N/A	N/A	Not validated	N/A
C48	NFE2L2	c.100C>G	p.Arg34Gly	14.65	N/A	N/A	N/A	Not validated	N/A
C48	MAP2	c.1067C>T	p.Ala356Val	0.14	N/A	N/A	N/A	Not validated	N/A
C49	BRAF	c.2240C>A	p.Ala747Asp	0.17	N/A	N/A	N/A	Not validated	N/A
C50	PCDH15	c.5397C>T	p.Ser1799Ser	0.20	N/A	N/A	N/A	Not validated	N/A
C50	LRFN5	c.13C>A	p.Leu5Ile	0.14	N/A	N/A	N/A	Not validated	N/A
C50	POM121L12	c.677T>C	p.Val226Ala	53.65	N/A	N/A	N/A	Not validated	N/A
C51	KPRP	c.1011G>T	p.Gln337His	0.82	N/A	N/A	N/A	Not validated	N/A
C51	TP53	c.736A>G	p.Met246Val	0.14	N/A	N/A	N/A	Not validated	N/A
C51	FAM71B	c.1328G>T	p.Ser443Ile	0.18	N/A	N/A	N/A	Not validated	N/A
C51	FBXL7	c.1392C>T	p.Cys464Cys	0.27	N/A	N/A	N/A	Not validated	N/A
C51	HTR1E	c.493C>T	p.Arg165Cys	0.16	N/A	N/A	N/A	Not validated	N/A

## Sheet: Table S7
Table S7. Variant metrics of control samples, default filtering. AF: allele frequency; WBC: white blood cell; CNV: copy number variation; N/A: not applicable
Sample	Gene	Coding Change	Amino Acid Change	AF	WBC AF	Validation Method	CNV Score
Co04	FBXL7	c.1409C>T	p.Ala470Val	0.37	N/A	N/A	N/A
Co05	MET	c.3082+1delG	N/A	0.10	N/A	N/A	N/A
Co06	DPYD	c.1905+1G>A	N/A	49.54	No amplification	Amplicon-based	N/A
Co06	MET	c.3334C>T	p.His1112Tyr	0.32	N/A	N/A	N/A
Co08	MAP2	c.1067C>T	p.Ala356Val	0.56	N/A	N/A	N/A
Co08	CRMP1	c.526G>T	p.Gly176Trp	0.24	N/A	N/A	N/A
Co09	ALK	c.3824G>A	p.Arg1275Gln	0.87	N/A	N/A	N/A
Co09	BPIFB4	c.577G>A	p.Gly193Arg	2.04	N/A	N/A	N/A
Co10	GJA8	c.189C>T	p.Asn63Asn	99.25	94.70	Amplicon-based	N/A
Co11	MKRN3	c.1399G>A	p.Val467Met	0.41	N/A	N/A	N/A

## Sheet: Table S8
Table S8. Variant metrics of control samples, custom filtering. AF: allele frequency; WBC: white blood cell; CNV: copy number variation; N/A: not applicable
Sample	Gene	Coding Change	Amino Acid Change	AF	WBC AF	Validation Method	CNV Score
Co09	BPIFB4	c.577G>A	p.Gly193Arg	2.04	N/A	N/A	N/A

## Sheet: Table S9
Table S9. Variant metrics of the AVENIO tumor tissue surveillance assay, custom filtering. AF: allele frequency; cfDNA: cell-free DNA; N/A: not applicable
Sample	Gene	Coding Change	Amino Acid Change	AF	Standard Molecular Analysis AF	cfDNA AF	Fusion Partner Gene 1	Fusion Breakpoint 1	Fusion Partner Gene 2	Fusion Breakpoint 2	Paired Reads Spanning Fusion Breakpoint
C13	KRAS	c.37G>T	p.Gly13Cys	45.78	43.00	N/A	N/A	N/A	N/A	N/A	N/A
C13	TP53	c.314G>T	p.Gly105Val	9.55	N/A	N/A	N/A	N/A	N/A	N/A	N/A
C13	ZFPM2	c.1483G>T	p.Gly495Cys	12.26	N/A	N/A	N/A	N/A	N/A	N/A	N/A
C14	KRAS	c.37G>T	p.Gly13Cys	44.92	53.00	N/A	N/A	N/A	N/A	N/A	N/A
C14	TP53	c.817C>T	p.Arg273Cys	5.70	N/A	N/A	N/A	N/A	N/A	N/A	N/A
C14	TP53	c.314G>T	p.Gly105Val	10.04	N/A	N/A	N/A	N/A	N/A	N/A	N/A
C14	ZFPM2	c.1483G>T	p.Gly495Cys	13.61	N/A	N/A	N/A	N/A	N/A	N/A	N/A
C15	DCAF12L2	c.1003C>T	p.Arg335Cys	46.06	N/A	N/A	N/A	N/A	N/A	N/A	N/A
C15	NRAS	c.35G>A	p.Gly12Asp	4.09	N/A	N/A	N/A	N/A	N/A	N/A	N/A
C15	TP53	c.731G>T	p.Gly244Val	41.23	N/A	N/A	N/A	N/A	N/A	N/A	N/A
C16	CDH9	c.800G>T	p.Arg267Leu	10.56	N/A	N/A	N/A	N/A	N/A	N/A	N/A
C16	CSMD3	c.1300C>A	p.Gln434Lys	5.00	N/A	N/A	N/A	N/A	N/A	N/A	N/A
C16	DCAF12L2	c.1300C>A	p.His434Asn	19.93	N/A	N/A	N/A	N/A	N/A	N/A	N/A
C16	DCAF12L2	c.643G>A	p.Gly215Ser	20.47	N/A	N/A	N/A	N/A	N/A	N/A	N/A
C16	KCNJ3	c.1439G>T	p.Gly480Val	9.94	N/A	N/A	N/A	N/A	N/A	N/A	N/A
C16	NLRP3	c.1937C>A	p.Ala646Asp	15.50	N/A	N/A	N/A	N/A	N/A	N/A	N/A
C16	TP53	c.672+1G>T	N/A	33.68	N/A	N/A	N/A	N/A	N/A	N/A	N/A
C16	TRIM58	c.1148C>A	p.Ala383Asp	14.51	N/A	N/A	N/A	N/A	N/A	N/A	N/A
C16	ZIC1	c.835G>A	p.Glu279Lys	6.77	N/A	N/A	N/A	N/A	N/A	N/A	N/A
C18	C6orf118	c.727G>A	p.Ala243Thr	51.00	N/A	46.94	N/A	N/A	N/A	N/A	N/A
C18	TP53	c.560-1G>C	N/A	44.59	N/A	0.59	N/A	N/A	N/A	N/A	N/A
C19	USH2A	c.3722C>T	p.Ala1241Val	25.15	N/A	N/A	N/A	N/A	N/A	N/A	N/A
C20	TP53	c.524G>A	p.Arg175His	6.83	N/A	N/A	N/A	N/A	N/A	N/A	N/A
C20	EGFR	c.2235_2249delGGAATTAAGAGAAGC	p.Glu746_Ala750del	25.70	N/A	N/A	N/A	N/A	N/A	N/A	N/A
C21	APC	c.4429C>T	p.Gln1477*	15.28	N/A	N/A	N/A	N/A	N/A	N/A	N/A
C21	EGFR	c.2260A>G	p.Lys754Glu	6.93	N/A	N/A	N/A	N/A	N/A	N/A	N/A
C21	LRRTM4	c.239A>T	p.Gln80Leu	16.40	N/A	N/A	N/A	N/A	N/A	N/A	N/A
C21	SMAD4	c.1081C>G	p.Arg361Gly	16.80	N/A	N/A	N/A	N/A	N/A	N/A	N/A
C21	EGFR	c.2239_2247delTTAAGAGAA	p.Leu747_Glu749del	22.80	N/A	N/A	N/A	N/A	N/A	N/A	N/A
C24	FAM135B	c.1942C>A	p.Leu648Met	8.15	N/A	N/A	N/A	N/A	N/A	N/A	N/A
C24	SLITRK5	c.2082G>T	p.Lys694Asn	39.51	N/A	N/A	N/A	N/A	N/A	N/A	N/A
C24	ZFPM2	c.3208G>A	p.Glu1070Lys	27.64	N/A	N/A	N/A	N/A	N/A	N/A	N/A
C25	EGFR	c.2573T>G	p.Leu858Arg	33.04	N/A	N/A	N/A	N/A	N/A	N/A	N/A
C25	TP53	c.517G>T	p.Val173Leu	29.09	N/A	N/A	N/A	N/A	N/A	N/A	N/A
C28	NFE2L2	c.92G>C	p.Gly31Ala	14.53	N/A	N/A	N/A	N/A	N/A	N/A	N/A
C28	TP53	c.578A>T	p.His193Leu	27.70	N/A	N/A	N/A	N/A	N/A	N/A	N/A
C30	ASTN2	c.936C>A	p.Asp312Glu	20.00	N/A	N/A	N/A	N/A	N/A	N/A	N/A
C30	BRINP3	c.1309G>T	p.Ala437Ser	16.16	N/A	N/A	N/A	N/A	N/A	N/A	N/A
C30	LRRTM4	c.391C>A	p.Pro131Thr	15.65	N/A	N/A	N/A	N/A	N/A	N/A	N/A
C30	TP53	c.469G>T	p.Val157Phe	31.46	N/A	N/A	N/A	N/A	N/A	N/A	N/A
C33	TP53	c.560-1G>T	N/A	22.14	N/A	N/A	N/A	N/A	N/A	N/A	N/A
C34	TP53	c.536A>G	p.His179Arg	41.84	N/A	N/A	N/A	N/A	N/A	N/A	N/A
C36	KEAP1	c.811G>T	p.Val271Leu	17.91	N/A	N/A	N/A	N/A	N/A	N/A	N/A
C36	KRAS	c.35G>A	p.Gly12Asp	14.61	N/A	N/A	N/A	N/A	N/A	N/A	N/A
C36	ALK;AKR1E2	N/A	N/A	N/A	N/A	N/A	ALK	chr2:29223243	AKR1E2	chr10:4816247	105
C36	ALK;FAM98A	N/A	N/A	N/A	N/A	N/A	ALK	chr2:29320807	FAM98A	chr2:33598878	32
C37	KRAS	c.35G>T	p.Gly12Val	9.96	N/A	N/A	N/A	N/A	N/A	N/A	N/A
C38	TP53	c.493C>T	p.Gln165*	52.41	N/A	20.00	N/A	N/A	N/A	N/A	N/A
C39	TP53	c.527G>A	p.Cys176Tyr	36.59	N/A	N/A	N/A	N/A	N/A	N/A	N/A
C39	ZNF521	c.3223C>A	p.Arg1075Ser	22.32	N/A	N/A	N/A	N/A	N/A	N/A	N/A
C40	CPXCR1	c.689G>A	p.Arg230His	51.04	N/A	48.00	N/A	N/A	N/A	N/A	N/A
C42	EGFR	c.2316_2321dupCCACGT	p.Val774_Cys775insHisVal	23.60	N/A	N/A	N/A	N/A	N/A	N/A	N/A
C43	ERBB2	c.929C>T	p.Ser310Phe	17.25	N/A	N/A	N/A	N/A	N/A	N/A	N/A
C43	LRFN5	c.1159A>T	p.Ile387Phe	13.63	N/A	N/A	N/A	N/A	N/A	N/A	N/A
C44	KRAS	c.34G>T	p.Gly12Cys	15.62	N/A	N/A	N/A	N/A	N/A	N/A	N/A
C44	PIK3CA	c.3127A>T	p.Met1043Leu	19.13	N/A	N/A	N/A	N/A	N/A	N/A	N/A
C44	SLITRK1	c.1763C>A	p.Thr588Lys	13.58	N/A	N/A	N/A	N/A	N/A	N/A	N/A
